# Supplementary material for: Properties of Cellulose Pulp and Polyurethane Composite Films Fabricated with Curcumin by Using NMMO Ionic Liquid
Source: Gels. 2022 Apr 18;8(4):248. doi: 10.3390/gels8040248 (PMC9029826; doi:10.3390/gels8040248)
Supplement: Supplementary file 1 [file gels-08-00248-s001.zip]

Archive with 1 entries (1 files):
- gels-1644414-supplementary.pdf
